# Supplementary material for: Win for your kin: Neural responses to personal and vicarious rewards when mothers win for their adolescent children
Source: PLoS One. 2018 Jun 7;13(6):e0198663. doi: 10.1371/journal.pone.0198663 (PMC5991740; doi:10.1371/journal.pone.0198663)
Supplement: S1 File — Anonymized dataset that was used for the current study. (XLSX) [file pone.0198663.s001.xlsx]

## Sheet: Sheet1
SubjectNumber	Age	Gender	SERT_winSelf	SERT_loseSelf	SERT_winFriend	SERT_loseFriend	SERT_deserveFriend	SERT_winChild	SERT_loseChild	SERT_deserveChild	SERT_FriendWin_FriendLose	SERT_ChildWin_ChildLose	SERT_SelfWin_SelfLose	IOS_Friend	IOS_Child	EMBU_Mean_Emotional_Warmth	EMBU_Mean_Overprotection	EMBU_Mean_Rejection	MEAN_FQS_NEG	MEAN_FQS_POS	NACC_You_Fix	NACC_YouWin_Fix	NACC_YouLose_Fix	NACC_Friend_Fix	NACC_Friend_Win_Fix	NACC_Friend_Lose_Fix	NACC_Child_Fix	NACC_Child_Win_Fix	NACC_Child_Lose_Fix	NACC_YouWin_YouLose	NACC_FriendWin_FriendLose	NACC_ChildWin_ChildLose	Precuneus_You_Fix	Precuneus_You_Win_Fix	Precuneus_You_Lose_Fix	Precuneus_Friend_Fix	Precuneus_Friend_Win_Fix	Precuneus_Friend_Lose_Fix	Precuneus_Child_Fix	Precuneus_Child_Win_Fix	Precuneus_Child_Lose_Fix	Precuneus_YouWin_YouLose	Precuneus_FriendWin_FriendLose	Precuneus_ChildWin_ChildLose	Precuneus_Friend_Self	Precuneus_Child_Self	TPJ_Friend_Self	TPJ_Child_Self	dmPFC_Friend_Self
MOM01	45	1	7	4	8	3	10	10	1	10	5	9	3	1	4	3.75	2.25	1.5	1	3.88889	-1.5941	-0.5189	-2.7602	-2.5162	-0.087	0.1143	-0.9356	-0.204	-0.8716	2.2413	-0.2013	0.6676	-0.0268	1.2754	-4.7337	1.8211	5.823	2.9208	0.4749	1.9337	-1.8726	6.0091	2.9022	3.8063	6.10105	1.7597	0.97185	-0.16275	0.92315
MOM02	43	1	8	3	7	3	7	10	2	10	4	8	5	2	5	3.5	2.25	1.375	1.27273	3.88889	-1.6035	-0.8653	-2.8098	-0.7329	-1.7111	-4.9457	1.1358	-3.4073	-2.8874	1.9445	3.2346	-0.5199	-2.0527	-0.3	0.7399	-1.9896	7.6447	0.4654	-1.8113	3.3592	2.1572	-1.0399	7.1793	1.202	3.8351	2.53825	1.40005	-0.7075	0.26255
MOM03	46	1	5	5	8	3	10	10	1	10	5	9	0	6	7	3.75	2.375	1.625	1.18182	4.05556	-0.0078	-1.2762	-0.4385	0.1334	1.9418	-1.0679	0.4813	0.7171	-1.5055	-0.8377	3.0097	2.2226	2.1612	-1.3122	-0.5511	1.9379	4.3256	2.1722	2.1664	7.1763	0.3084	-0.7611	2.1534	6.8679	4.18055	4.674	1.7449	2.1675	-0.27525
MOM04	43	1	7	4	7	4	8	9	3	5	3	6	3	5	4	3	2.25	1.5	1.36364	4.22222	-0.507	0.6768	-2.818	-0.6789	-0.5389	-1.5351	-1.6174	1.0019	-1.4842	3.4948	0.9962	2.4861	-2.0621	4.8643	-3.4627	-1.4869	-1.9871	-0.6667	-3.7514	4.3579	-0.4237	8.327	-1.3204	4.7816	-2.0277	1.2663	-0.75065	-0.2548	-2.96295
MOM05	55	1	9	3	9	4	9	10	3	10	5	7	6	5	6	3.875	2.625	1.125	1.09091	4.72222	0.154	2.2146	-2.8586	-0.8206	1.197	-2.0017	-0.415	-0.4903	-2.6212	5.0732	3.1987	2.1309	-0.9627	-2.0165	-7.3451	0.4965	-1.1325	-1.373	-0.495	-2.1725	-1.2619	5.3286	0.2405	-0.9106	3.42805	2.9636	3.51545	2.4449	2.8954
MOM07	47	1	7	5	7	4	4	8	4	8	3	4	2	5	7	4	1.75	1.125	2.36364	4.55556	0.0425	0.9412	-0.2806	0.5615	-0.0667	1.3925	0.8479	1.226	-0.4132	1.2218	-1.4592	1.6392	0.535	-3.3774	-2.2069	2.8672	3.2251	-1.2623	2.2317	0.8957	0.0152	-1.1705	4.4874	0.8805	3.77355	3.2476	1.1451	1.1289	1.33485
MOM08	44	1	10	4	10	3	7	10	4	7	7	6	6	5	7	3.75	1.875	1.25	1.18182	4.55556	2.804	0.7709	-0.6095	2.3716	1.2867	-0.4849	0.9184	1.3142	-1.8463	1.3804	1.7716	3.1605	0.7993	0.4944	0.9535	1.3507	0.5945	-2.7948	0.4888	3.1636	-2.6417	-0.4591	3.3893	5.8053	-1.8241	-0.463	-0.62665	0.11105	-0.74735
MOM10	52	1	5	5	5	5	5	5	5	5	0	0	0	2	2	3.375	1.625	1.875	1.27273	3.16667	-1.9836	-4.3738	-3.3785	-0.2823	-3.48	-3.452	-1.6151	-2.2679	-3.4309	-0.9953	-0.028	1.163	-0.3452	-0.0646	-1.4758	0.4712	3.9704	-0.3912	1.836	1.0042	-0.9764	1.4112	4.3616	1.9806	2.5598	0.7841	-1.26585	-1.59565	1.96485
MOM11	45	1	6	4	7	3	9	8	2	10	4	6	2	2	3	2.625	1.625	1.625	1	1	2.2327	1.2501	2.6979	1.4212	3.1792	0.8197	2.6241	4.1957	0.939	-1.4478	2.3595	3.2567	-5.8447	-6.685	0.0924	-5.6663	8.0635	-2.3247	-2.2378	0.1185	-0.3371	-6.7774	10.3882	0.4556	6.1657	3.187	1.97485	0.7988	2.53945
MOM13	50	1	5	5	5	5	10	5	5	10	0	0	0	4	5	3.875	1.5	1.125	1.54546	4.11111	0.6445	1.3409	-0.6681	1.846	0.2527	0.4625	1.3111	0.0739	-0.6381	2.009	-0.2098	0.712	0.3812	1.3439	-1.657	2.2149	1.7414	3.7205	-0.0314	1.3264	-0.4159	3.0009	-1.9791	1.7423	2.8875	0.6118	1.23905	0.3177	-0.4587
MOM14	45	1	5	7	8	2	9	10	2	10	6	8	-2	4	6	3.875	1.875	1	1.09091	4.72222	-2.102	-2.577	-2.9288	-3.2944	-2.8612	-3.1217	-3.8752	-1.8939	-2.8873	0.3518	0.2605	0.9934	1.094	-0.8543	-1.8548	-0.5728	0.4485	-0.2699	-0.3657	-1.6327	0.2231	1.0005	0.7184	-1.8558	1.44385	0.64975	2.3074	0.43665	2.4319
MOM15	44	1	5	1	7	1	10	8	1	10	6	7	4	1	1	3.75	1.625	1	1	1	0.051	1.9501	0.3472	0.8299	1.6556	-0.9302	0.6743	2.3521	-0.352	1.6029	2.5858	2.7041	-1.4863	-1.0106	-1.3028	0.4169	0.987	0.7612	-1.064	1.4174	0.7929	0.2922	0.2258	0.6245	2.0308	2.26185	1.4139	2.1376	0.90315
MOM16	48	1	7	3	7	3	7	9	2	10	4	7	4	4	5	3.75	1.75	1.125	1.54546	4.11111	0.2557	2.662	0.0139	0.0526	4.264	1.8493	1.3101	2.7695	1.4477	2.6481	2.4147	1.3218	1.3541	0.6644	-1.0645	4.1709	2.4418	2.5365	2.893	3.3311	2.252	1.7289	-0.0947	1.0791	2.6892	2.9916	1.697	2.1517	1.67015
MOM18	45	1	8	3	8	3	10	10	1	10	5	9	5	5	7	3.375	1.5	1.125	1	4.72222	-1.1075	-1.5682	-2.6322	-1.5472	-0.3113	1.0053	-2.5474	1.3832	-2.6605	1.064	-1.3166	4.0437	0.3651	1.079	-0.5877	-0.2434	0.52	-0.3143	-0.7036	1.5555	-3.004	1.6667	0.8343	4.5595	-0.1428	-0.9699	0.7787	1.19865	-0.9166
MOM19	54	1	7	5	7	5	7	8	4	8	2	4	2	6	7	3.625	1.875	1	1.18182	4.77778	-6.2778	-4.2466	-5.3433	-5.7079	-3.9724	-5.3653	-5.3616	-4.8536	-4.3283	1.0967	1.3929	-0.5253	1.051	2.0355	0.9497	1.0509	2.2132	-0.6136	0.0043	0.5917	0.4263	1.0858	2.8268	0.1654	-0.6928	-0.9836	0.68015	-0.1775	0.27415
MOM20	46	1	6	6	5	5	7	8	6	8	0	2	0	3	6	3.25	1.875	1.25	1	3.33333	0.5693	0.0619	-0.1233	0.8221	0.1801	0.351	-0.378	-1.0397	-1.7124	0.1852	-0.1709	0.6727	-4.6978	2.6662	-3.8245	-3.2426	0.1011	-3.1927	-6.1685	0.1783	0.5336	6.4907	3.2938	-0.3553	-0.96665	0.9351	-0.6383	1.09025	-1.61425
MOM21	42	1	6	4	6	4	9	6	4	9	2	2	2	3	5	3.25	1.25	1.625	1.90909	3.66667	1.0029	2.7871	-1.8449	-2.1038	0.6544	0.2318	-1.3207	3.6991	0.6855	4.632	0.4226	3.0136	-0.9423	-1.6693	-2.2748	-0.3777	1.3642	-2.8425	0.5244	-1.3134	2.7834	0.6055	4.2067	-4.0968	1.2329	2.70705	1.5423	1.14915	0.6689
MOM22	54	1	5	5	8	3	10	10	3	10	5	7	0	7	6	3.875	1.875	1.125	1.36364	4.72222	-0.3303	3.4839	1.326	-1.5501	1.6957	-0.0065	0.6687	2.2978	-0.0118	2.1579	1.7022	2.3096	-2.8543	-4.9924	-3.0431	-2.137	2.8801	0.8777	-2.0345	0.6592	-0.9447	-1.9493	2.0024	1.6039	5.89665	3.875	2.2141	2.1416	2.05785
MOM23	47	1	5	5	8	1	10	10	1	10	7	9	0	3	4	3.75	1.625	1.125	1.36364	4.88889	-2.5114	-5.3447	-4.6192	-2.9936	-5.6872	-4.8165	-2.6828	-5.3179	-6.1021	-0.7255	-0.8707	0.7842	-0.3683	4.7291	3.6407	-1.0365	10.2256	7.8163	2.2893	10.7935	4.9532	1.0884	2.4093	5.8403	4.83605	3.68845	3.8925	2.49175	3.5114
MOM25	41	1	7	6	8	6	9	9	5	10	2	4	1	4	6	3.625	2	1.25	1.18182	4.83333	2.5494	-0.2696	-0.0985	3.5451	1.1502	-1.1193	1.6267	0.2532	-0.9512	-0.1711	2.2695	1.2044	-0.9607	0.9151	-1.8656	-2.5229	3.242	2.6389	0.9649	2.7252	2.6052	2.7807	0.6031	0.12	3.4157	3.14045	2.754	1.1823	2.8577
[truncated: 79 more columns]
